# Supplementary material for: ﻿Petrocodoncurvitubus, a new species of Gesneriaceae from Guangxi, China
Source: PhytoKeys. 2025 Feb 12;252:77–85. doi: 10.3897/phytokeys.252.136306 (PMC11840435; doi:10.3897/phytokeys.252.136306)
Supplement: XML Treatment for Petrocodon curvitubus [file phytokeys.252.136306-treatment1.xml]

<!DOCTYPE tp:taxon-treatment
  PUBLIC "-//TaxonX//DTD Taxonomic Treatment Publishing DTD v0 20100105//EN" "tax-treatment-NSO.dtd">
<tp:taxon-treatment xmlns:tp="http://www.plazi.org/taxpub"><tp:treatment-meta><kwd-group><label>Taxon classification</label><kwd>
              <named-content content-type="kingdom">Plantae</named-content>
            </kwd><kwd>
              <named-content content-type="order">Lamiales</named-content>
            </kwd><kwd>
              <named-content content-type="family">Gesneriaceae</named-content>
            </kwd></kwd-group><mixed-citation publication-type="journal"><person-group><name><surname>Wei</surname><given-names>Jin-Xin</given-names></name><name><surname>Pan</surname><given-names>Bo</given-names></name><name><surname>Ding</surname><given-names>Tao</given-names></name></person-group><article-title>﻿<italic><tp:taxon-name><tp:taxon-name-part taxon-name-part-type="genus" reg="Petrocodon">Petrocodon</tp:taxon-name-part><tp:taxon-name-part taxon-name-part-type="species" reg="curvitubus">curvitubus</tp:taxon-name-part></tp:taxon-name></italic>, a new species of <tp:taxon-name><tp:taxon-name-part taxon-name-part-type="family">Gesneriaceae</tp:taxon-name-part></tp:taxon-name> from Guangxi, China</article-title><source>PhytoKeys</source><day>12</day><month>02</month><year>2025</year><volume>252</volume><fpage>77</fpage><lpage>85</lpage><pub-id pub-id-type="doi">10.3897/phytokeys.252.136306</pub-id></mixed-citation></tp:treatment-meta><tp:nomenclature><label>﻿</label><tp:taxon-name>
            <object-id xmlns:xlink="http://www.w3.org/1999/xlink" content-type="arpha" xlink:type="simple">CEED921C-54A9-521D-A6AB-8C7DB855CE4A</object-id>
            <tp:taxon-name-part taxon-name-part-type="genus" reg="Petrocodon">Petrocodon</tp:taxon-name-part>
            <tp:taxon-name-part taxon-name-part-type="species" reg="curvitubus">curvitubus</tp:taxon-name-part>
            <object-id xmlns:xlink="http://www.w3.org/1999/xlink" content-type="ipni" xlink:type="simple">urn:lsid:ipni.org:names:77356664-1</object-id>
            <object-id xmlns:xlink="http://www.w3.org/1999/xlink" xlink:type="simple">Figs 1–3</object-id>
          </tp:taxon-name><tp:taxon-authority>J.X.Wei, B.Pan &amp; T.Ding</tp:taxon-authority><tp:taxon-status xmlns:xlink="http://www.w3.org/1999/xlink" xlink:type="simple">sp. nov.</tp:taxon-status></tp:nomenclature><tp:treatment-sec sec-type="diagnosis" id="SECID0EYAAE"><title>Diagnosis.</title><p><italic><tp:taxon-name><tp:taxon-name-part taxon-name-part-type="genus" reg="Petrocodon">P.</tp:taxon-name-part><tp:taxon-name-part taxon-name-part-type="species" reg="curvitubus">curvitubus</tp:taxon-name-part></tp:taxon-name></italic> is florally similar to <italic><tp:taxon-name><tp:taxon-name-part taxon-name-part-type="genus" reg="Petrocodon">P.</tp:taxon-name-part><tp:taxon-name-part taxon-name-part-type="species" reg="lui">lui</tp:taxon-name-part></tp:taxon-name></italic> and <italic><tp:taxon-name><tp:taxon-name-part taxon-name-part-type="genus" reg="Petrocodon">P.</tp:taxon-name-part><tp:taxon-name-part taxon-name-part-type="species" reg="tenuitubus">tenuitubus</tp:taxon-name-part></tp:taxon-name></italic>. However, it can be distinguished from these by leaf characteristics, with leaves elliptic to oblong-ovate, apex obtuse or slightly acuminate, base cuneate (vs <italic><tp:taxon-name><tp:taxon-name-part taxon-name-part-type="genus" reg="Petrocodon">P.</tp:taxon-name-part><tp:taxon-name-part taxon-name-part-type="species" reg="lui">lui</tp:taxon-name-part></tp:taxon-name></italic>, ovate or broadly ovate; apex subacute or obtuse, base cordate to shallowly cordate, oblique; vs <italic><tp:taxon-name><tp:taxon-name-part taxon-name-part-type="genus" reg="Petrocodon">P.</tp:taxon-name-part><tp:taxon-name-part taxon-name-part-type="species" reg="tenuitubus">tenuitubus</tp:taxon-name-part></tp:taxon-name></italic>, ovate to orbicular; apex obtuse, base cordate symmetrical or asymmetrical), corollas with purple stripes (vs absent in <italic><tp:taxon-name><tp:taxon-name-part taxon-name-part-type="genus" reg="Petrocodon">P.</tp:taxon-name-part><tp:taxon-name-part taxon-name-part-type="species" reg="lui">lui</tp:taxon-name-part></tp:taxon-name></italic> and <italic><tp:taxon-name><tp:taxon-name-part taxon-name-part-type="genus" reg="Petrocodon">P.</tp:taxon-name-part><tp:taxon-name-part taxon-name-part-type="species" reg="tenuitubus">tenuitubus</tp:taxon-name-part></tp:taxon-name></italic>), corolla lobes obovate-elliptic to oblong, apex acuminate (vs <italic><tp:taxon-name><tp:taxon-name-part taxon-name-part-type="genus" reg="Petrocodon">P.</tp:taxon-name-part><tp:taxon-name-part taxon-name-part-type="species" reg="lui">lui</tp:taxon-name-part></tp:taxon-name></italic>, lobes oblong, obovate to suborbicular, apex obtuse; vs <italic><tp:taxon-name><tp:taxon-name-part taxon-name-part-type="genus" reg="Petrocodon">P.</tp:taxon-name-part><tp:taxon-name-part taxon-name-part-type="species" reg="tenuitubus">tenuitubus</tp:taxon-name-part></tp:taxon-name></italic>, lobes narrowly ovate to ovate, apex obtuse), and ovary conical, ca. 2.5 × ca. 0.8 mm (vs <italic><tp:taxon-name><tp:taxon-name-part taxon-name-part-type="genus" reg="Petrocodon">P.</tp:taxon-name-part><tp:taxon-name-part taxon-name-part-type="species" reg="lui">lui</tp:taxon-name-part></tp:taxon-name></italic>, linear, ca. 3 × 1.5 mm; vs <italic><tp:taxon-name><tp:taxon-name-part taxon-name-part-type="genus" reg="Petrocodon">P.</tp:taxon-name-part><tp:taxon-name-part taxon-name-part-type="species" reg="tenuitubus">tenuitubus</tp:taxon-name-part></tp:taxon-name></italic>, ovoid, 1–2 × 1–1.5 mm) (Table <xref ref-type="table" rid="T1">1</xref>).</p><table-wrap id="T1" position="float" orientation="portrait"><label>Table 1.</label><caption><p>Comparison of characters among <italic><tp:taxon-name><tp:taxon-name-part taxon-name-part-type="genus" reg="Petrocodon">P.</tp:taxon-name-part><tp:taxon-name-part taxon-name-part-type="species" reg="curvitubus">curvitubus</tp:taxon-name-part></tp:taxon-name></italic>, <italic><tp:taxon-name><tp:taxon-name-part taxon-name-part-type="genus" reg="Petrocodon">P.</tp:taxon-name-part><tp:taxon-name-part taxon-name-part-type="species" reg="lui">lui</tp:taxon-name-part></tp:taxon-name></italic>, and <italic><tp:taxon-name><tp:taxon-name-part taxon-name-part-type="genus" reg="Petrocodon">P.</tp:taxon-name-part><tp:taxon-name-part taxon-name-part-type="species" reg="tenuitubus">tenuitubus</tp:taxon-name-part></tp:taxon-name></italic>.</p></caption><table id="TID0EJMAG" rules="all"><tbody><tr><th rowspan="1" colspan="1">Character</th><th rowspan="1" colspan="1"><italic><tp:taxon-name><tp:taxon-name-part taxon-name-part-type="genus" reg="Petrocodon">P.</tp:taxon-name-part><tp:taxon-name-part taxon-name-part-type="species" reg="curvitubus">curvitubus</tp:taxon-name-part></tp:taxon-name></italic> sp. nov.</th><th rowspan="1" colspan="1">
                    <italic>
                      <tp:taxon-name><tp:taxon-name-part taxon-name-part-type="genus" reg="Petrocodon">P.</tp:taxon-name-part><tp:taxon-name-part taxon-name-part-type="species" reg="lui">lui</tp:taxon-name-part></tp:taxon-name>
                    </italic>
                  </th><th rowspan="1" colspan="1">
                    <italic>
                      <tp:taxon-name><tp:taxon-name-part taxon-name-part-type="genus" reg="Petrocodon">P.</tp:taxon-name-part><tp:taxon-name-part taxon-name-part-type="species" reg="tenuitubus">tenuitubus</tp:taxon-name-part></tp:taxon-name>
                    </italic>
                  </th></tr><tr><td rowspan="1" colspan="1">Leaf</td><td rowspan="1" colspan="1">elliptic to oblong-ovate; apex obtuse or slightly acuminate, base cuneate</td><td rowspan="1" colspan="1">ovate or broadly ovate; apex subacute or obtuse, base cordate to shallowly cordate, oblique</td><td rowspan="1" colspan="1">ovate to orbicular; apex obtuse, base cordate symmetrically or asymmetrically</td></tr><tr><td rowspan="1" colspan="1">Leaf adaxially</td><td rowspan="1" colspan="1">densely white pubescent</td><td rowspan="1" colspan="1">glabrous or sparsely puberulent</td><td rowspan="1" colspan="1">densely strigose</td></tr><tr><td rowspan="1" colspan="1">Leaf abaxially</td><td rowspan="1" colspan="1">densely white pubescent</td><td rowspan="1" colspan="1">puberulent</td><td rowspan="1" colspan="1">tomentose</td></tr><tr><td rowspan="1" colspan="1">Peduncles</td><td rowspan="1" colspan="1">densely white pubescent</td><td rowspan="1" colspan="1">puberulent</td><td rowspan="1" colspan="1">glandular hairs</td></tr><tr><td rowspan="1" colspan="1">Bracts</td><td rowspan="1" colspan="1">2, adaxially densely white pubescent</td><td rowspan="1" colspan="1">2, adaxially puberulent</td><td rowspan="1" colspan="1">3, adaxially tomentose</td></tr><tr><td rowspan="1" colspan="1">Pedicels</td><td rowspan="1" colspan="1">densely white pubescent</td><td rowspan="1" colspan="1">puberulent</td><td rowspan="1" colspan="1">densely glandular hairs</td></tr><tr><td rowspan="1" colspan="1">Corolla tube</td><td rowspan="1" colspan="1">slenderly tubular, strongly curved near base, 1–1.3 cm long, 1.5–2.5 mm in diameter at the mouth, with two dark purple longitudinal stripes, stripes glabrous</td><td rowspan="1" colspan="1">slender, curved, 1.0–1.5 cm long, ca. 5–6 mm in diameter at the mouth, with two yellow stripes, stripes densely covered with glandular hairs</td><td rowspan="1" colspan="1">slender, curved, 0.7–1.6 cm long, 6–8 mm in diameter at mouth, with two yellow stripes, stripes glabrous</td></tr><tr><td rowspan="1" colspan="1">Corolla</td><td rowspan="1" colspan="1">lobes obovate-elliptic to oblong, apex acuminate</td><td rowspan="1" colspan="1">lobes oblong, obovate to suborbicular, apex obtuse</td><td rowspan="1" colspan="1">lobes narrowly ovate to ovate, apex obtuse</td></tr><tr><td rowspan="1" colspan="1">Filaments</td><td rowspan="1" colspan="1">glabrous</td><td rowspan="1" colspan="1">sparsely glandular</td><td rowspan="1" colspan="1">glabrous</td></tr><tr><td rowspan="1" colspan="1">Ovary</td><td rowspan="1" colspan="1">conical, ca. 2.5 × ca. 0.8 mm</td><td rowspan="1" colspan="1">linear, ca. 3 × 1.5 mm</td><td rowspan="1" colspan="1">ovoid, 1–2 × 1–1.5 mm</td></tr></tbody></table></table-wrap><fig id="F1" position="float" orientation="portrait"><object-id xmlns:xlink="http://www.w3.org/1999/xlink" content-type="doi" xlink:type="simple">10.3897/phytokeys.252.136306.figure1</object-id><object-id xmlns:xlink="http://www.w3.org/1999/xlink" content-type="arpha" xlink:type="simple">E75F37BC-CE89-5CDD-92F9-A291F4D0A90A</object-id><label>Figure 1.</label><caption><p><italic><tp:taxon-name><tp:taxon-name-part taxon-name-part-type="genus" reg="Petrocodon">Petrocodon</tp:taxon-name-part><tp:taxon-name-part taxon-name-part-type="species" reg="curvitubus">curvitubus</tp:taxon-name-part></tp:taxon-name></italic> J.X.Wei, B.Pan &amp; T.Ding, sp. nov. <bold>A</bold> plant in flower <bold>B</bold> abaxial leaf surface and petiole <bold>C</bold> bracts <bold>D</bold> frontal view of corolla and side view of flower showing strongly curved corolla tube <bold>E</bold> longitudinal section of corolla showing the position of stamens <bold>F</bold> stamens with cohering anthers <bold>G</bold> pistil and calyx <bold>H</bold> pistil with sepals dissected <bold>I</bold> stigmas <bold>J</bold> fruit.</p></caption><graphic xmlns:xlink="http://www.w3.org/1999/xlink" xlink:href="phytokeys-252-077_article-136306__-g001.jpg" position="float" orientation="portrait" xlink:type="simple" id="oo_1248780.jpg"><uri content-type="original_file" xlink:type="simple">https://binary.pensoft.net/fig/1248780</uri></graphic></fig></tp:treatment-sec><tp:treatment-sec sec-type="description" id="SECID0EINAE"><title>Description.</title><p>Perennial herbs. Rhizome short and straight, subterete, 1–3.8 cm long, 7.5–9 mm in diameter. Leaves 10–18, basal, alternate, and congested at rhizome apex; petiole terete, adaxially pale green, abaxially pale brown, 2.5–6.4 cm long, 2–2.5 mm in diameter, densely white pubescent. Leaf blade herbaceous, elliptic to oblong-ovate, 2.1–13.3 × 1.1–7.5 cm, apex obtuse or slightly acuminate, base cuneate, margin crenulate, adaxially surface pale green, abaxially grayish green, both surfaces densely white pubescent, lateral veins pinnate 5–8 pairs on each side, adaxially concave, abaxially prominent. Inflorescences 3–6, axillary, 1–5-branched, cymose, (4-)10–16(-22)-flowered; peduncles 2.2–6.8 cm long, 2–2.5 mm in diameter, densely white pubescent; bracts 2, linear, opposite, 4–5 × ca. 0.5 mm, outside densely white pubescent, inside glabrous; pedicels 3–8 mm long, 0.3–0.7 mm in diameter, densely white pubescent. Calyx 5-lobed from base, pale green, lobes linear to triangular, 4–6 × ca. 0.5 mm, outside densely white pubescent, inside glabrous; Corolla pale purple, zygomorphic, 1.8–2.2 cm long, both surfaces sparsely puberulent, with two dark purple longitudinal stripes in the corolla mouth; corolla tube slenderly tubular, strongly curved downwards at base (1–3 mm from the base), then bent forwards, 1–1.3 cm long, 1.5–2.5 mm in diameter at the mouth, 1 mm in diameter at the base, adaxial lip 2-lobed to near base, obovate-elliptic, 0.5–0.7 cm long, ca. 0.3 mm in diameter, apex acuminate; abaxial lip 3-lobed to base, oblong, 0.6–1.1 cm long, 2.5–4 mm in diameter, apex acuminate. Stamens 2, adnate about 6 mm from corolla base, glabrous; anthers pale yellow, ca. 1.5 mm long, dorsifixed, cohering apically; filaments ca. 1 mm long, white, glabrous. Staminodes 3, ca. 0.1 long, white, adnate 2.5 mm above corolla base. Disc annular, ca. 0.5 mm high, orange-yellow. Pistil ca. 5.5 mm long, ovary conical, ca. 2.5 mm long, ca. 0.8 mm in diameter, style ca. 3 mm long, ovary and style densely covered with short glandular and eglandular hairs, stigma bilobed, lobes oval, ca. 0.5 mm long. Capsule 0.5–1 cm long, about 2 mm wide, dehiscing 4-valved. Seeds not seen.</p><fig id="F2" position="float" orientation="portrait"><object-id xmlns:xlink="http://www.w3.org/1999/xlink" content-type="doi" xlink:type="simple">10.3897/phytokeys.252.136306.figure2</object-id><object-id xmlns:xlink="http://www.w3.org/1999/xlink" content-type="arpha" xlink:type="simple">9DC5EF48-6142-5D99-8AD5-CCC74BCDA724</object-id><label>Figure 2.</label><caption><p><italic><tp:taxon-name><tp:taxon-name-part taxon-name-part-type="genus" reg="Petrocodon">Petrocodon</tp:taxon-name-part><tp:taxon-name-part taxon-name-part-type="species" reg="curvitubus">curvitubus</tp:taxon-name-part></tp:taxon-name></italic> J.X.Wei, B.Pan &amp; T.Ding, sp. nov. <bold>A</bold> habitat <bold>B</bold> plant in flower <bold>C</bold> adaxial leaf surface <bold>D</bold> abaxial leaf surface <bold>E</bold> frontal view of flower <bold>F</bold> opened corolla <bold>G</bold> side view of flower showing strongly curved corolla tube <bold>H</bold> pistil and calyx <bold>I</bold> sepals <bold>J</bold> stamens (st.) and staminodes (sta.) from a pickled specimen <bold>K</bold> pistil and calyx with partly dissected sepals from a pickled specimen.</p></caption><graphic xmlns:xlink="http://www.w3.org/1999/xlink" xlink:href="phytokeys-252-077_article-136306__-g002.jpg" position="float" orientation="portrait" xlink:type="simple" id="oo_1248781.jpg"><uri content-type="original_file" xlink:type="simple">https://binary.pensoft.net/fig/1248781</uri></graphic></fig></tp:treatment-sec><tp:treatment-sec sec-type="material" id="SECID0E2OAE"><title>Type.</title><p>China • Guangxi Zhuang Autonomous Region, Baise City, Debao County, Longguang Town, <named-content xmlns:xlink="http://www.w3.org/1999/xlink" content-type="dwc:verbatimCoordinates" xlink:type="simple"><named-content content-type="geo-json" specific-use="{&#34;type&#34;:&#34;Point&#34;,&#34;coordinates&#34;:[106.733333,23.083333]}" id="NCID0EEPAE" xlink:type="simple">23°5'N, 106°44'E</named-content></named-content>, 454 m a.s.l., growing on rock wall at the entrance of karst cave. 26 January 2024, flowering, <italic>WJX001</italic> (holotype: IBK! IBK00470322), <italic>WJX002</italic> (paratype: IBK! IBK00470323).</p><fig id="F3" position="float" orientation="portrait"><object-id xmlns:xlink="http://www.w3.org/1999/xlink" content-type="doi" xlink:type="simple">10.3897/phytokeys.252.136306.figure3</object-id><object-id xmlns:xlink="http://www.w3.org/1999/xlink" content-type="arpha" xlink:type="simple">4D7FD90C-D7EF-5E00-B6AB-8B0886CE2E62</object-id><label>Figure 3.</label><caption><p>Herbarium type specimens of <italic><tp:taxon-name><tp:taxon-name-part taxon-name-part-type="genus" reg="Petrocodon">P.</tp:taxon-name-part><tp:taxon-name-part taxon-name-part-type="species" reg="curvitubus">curvitubus</tp:taxon-name-part></tp:taxon-name></italic> J.X.Wei, B.Pan &amp; T.Ding, sp. nov. <bold>A</bold> WJX001 <bold>B</bold> WJX002.</p></caption><graphic xmlns:xlink="http://www.w3.org/1999/xlink" xlink:href="phytokeys-252-077_article-136306__-g003.jpg" position="float" orientation="portrait" xlink:type="simple" id="oo_1248782.jpg"><uri content-type="original_file" xlink:type="simple">https://binary.pensoft.net/fig/1248782</uri></graphic></fig></tp:treatment-sec><tp:treatment-sec sec-type="phenology" id="SECID0EJQAE"><title>Phenology.</title><p>Flowering from January to March.</p></tp:treatment-sec><tp:treatment-sec sec-type="etymology" id="SECID0EOQAE"><title>Etymology.</title><p>The epithet originates from the strongly curved corolla tube.</p></tp:treatment-sec><tp:treatment-sec sec-type="Vernacular name" id="SECID0ETQAE"><title>Vernacular name.</title><p>Wān Guǎn Shí Shān Jù Tái (弯管石山苣苔), the first two words, “Wān Guǎn,” mean the corolla tube is strongly curved, and the following four words, “Shí Shān Jù Tái,” mean <italic><tp:taxon-name><tp:taxon-name-part taxon-name-part-type="genus" reg="Petrocodon">Petrocodon</tp:taxon-name-part></tp:taxon-name></italic> in Chinese.</p></tp:treatment-sec><tp:treatment-sec sec-type="distribution" id="SECID0EARAE"><title>Distribution and habitat.</title><p><italic><tp:taxon-name><tp:taxon-name-part taxon-name-part-type="genus" reg="Petrocodon">Petrocodon</tp:taxon-name-part><tp:taxon-name-part taxon-name-part-type="species" reg="curvitubus">curvitubus</tp:taxon-name-part></tp:taxon-name></italic> can only be found at its type locality, Longguang Township, Debao, Baise, Guangxi. It grows on a limestone wall at the entrance of a karst cave at an altitude of 454 m. The average annual temperature in Debao County is 19.5 °C, and the average annual precipitation is 1456.2 mm.</p></tp:treatment-sec><tp:treatment-sec sec-type="Preliminary conservation assessment" id="SECID0ERRAE"><title>Preliminary conservation assessment.</title><p>Currently, only one population that consists of about 200 mature individuals of <italic><tp:taxon-name><tp:taxon-name-part taxon-name-part-type="genus" reg="Petrocodon">P.</tp:taxon-name-part><tp:taxon-name-part taxon-name-part-type="species" reg="curvitubus">curvitubus</tp:taxon-name-part></tp:taxon-name></italic> has been discovered. This population is concentrated on the stone wall at the entrance of a karst cave that is located in Longguang Township, Debao, Baise, Guangxi. The area occupied (<abbrev xmlns:xlink="http://www.w3.org/1999/xlink" xlink:title="area occupied" id="ABBRID0ECSAE" xlink:type="simple">AOO</abbrev>) is about 100 m<sup>2</sup>, which is significantly smaller than the smallest <abbrev xmlns:xlink="http://www.w3.org/1999/xlink" xlink:title="area occupied" id="ABBRID0EISAE" xlink:type="simple">AOO</abbrev> unit of the <xref ref-type="bibr" rid="B8">IUCN (2024)</xref> (10 km<sup>2</sup> for Critically Endangered under B2). Additionally, we also observed that the habitat of <italic><tp:taxon-name><tp:taxon-name-part taxon-name-part-type="genus" reg="Petrocodon">P.</tp:taxon-name-part><tp:taxon-name-part taxon-name-part-type="species" reg="curvitubus">curvitubus</tp:taxon-name-part></tp:taxon-name></italic> is located near a village and is vulnerable to human activities. Frequent human impacts may lead to a reduction in mature individuals of this species and the decline of the population. According to the IUCN Red List Categories and Criteria (<xref ref-type="bibr" rid="B8">IUCN 2024</xref>), the endangered level of this new species is preliminarily assessed as “Critically Endangered” [<abbrev xmlns:xlink="http://www.w3.org/1999/xlink" xlink:title="Critically Endangered" id="ABBRID0EBTAE" xlink:type="simple">CR</abbrev>, B2a,b (iii,v)].</p></tp:treatment-sec><ref-list><ref id="B8"><mixed-citation xmlns:xlink="http://www.w3.org/1999/xlink" xlink:type="simple">IUCN Standards and Petitions Committee (<year>2024</year>) Guidelines for Using the IUCN Red List Categories and Criteria. Version 16. Prepared by the Standards and Petitions Committee, Cambridge. <ext-link xlink:href="http://www.iucnredlist.org/resources/redlistguidelines" ext-link-type="uri" xlink:type="simple">http://www.iucnredlist.org/resources/redlistguidelines</ext-link></mixed-citation></ref></ref-list></tp:taxon-treatment>
